# Supplementary material for: First Detection of Cryptosporidium Canis and Occurrence of Cryptosporidium spp. in Hospitalized Patients in Romania
Source: Microorganisms. 2025 Apr 17;13(4):931. doi: 10.3390/microorganisms13040931 (PMC12029450; doi:10.3390/microorganisms13040931)
Supplement: Supplementary file 1 [file microorganisms-13-00931-s001.zip]

Archive with 1 entries (1 files):
- microorganisms-3491575-supplementary.pdf
